# Supplementary material for: Prevalence and factors associated with self-reported anxiety in adults during the COVID-19 pandemic in Argentina, Brazil, Peru, Mexico, and Spain: A cross-sectional Ibero-American study
Source: PLoS One. 2023 Mar 2;18(3):e0280528. doi: 10.1371/journal.pone.0280528 (PMC9980767; doi:10.1371/journal.pone.0280528)
Supplement: S1 Database — (ZIP) [file pone.0280528.s001.zip]

Archive with 1 entries (1 files):
- database.dta
